# Supplementary material for: Siderophore interactions drive the ability of Pseudomonas spp. consortia to protect tomato against Ralstonia solanacearum
Source: Hortic Res. 2024 Jul 12;11(9):uhae186. doi: 10.1093/hr/uhae186 (PMC11377186; doi:10.1093/hr/uhae186)
Supplement: Web_Material_uhae186 [file web_material_uhae186.zip]

Archive with 1 entries (1 files):
- Supplementary_0621.docx
